# Supplementary material for: Genome-Wide Identification of the SQUAMOSA Promoter-Binding Protein-like (SPL) Transcription Factor Family in Sweet Cherry Fruit
Source: Int J Mol Sci. 2023 Feb 2;24(3):2880. doi: 10.3390/ijms24032880 (PMC9917470; doi:10.3390/ijms24032880)
Supplement: Supplementary file 1 [file ijms-24-02880-s001.zip]

Archive with 1 entries (1 files):
- ijms-2175288-supplementary.pdf
